# Supplementary material for: Longitudinal and Cross-Sectional Sampling of Serpentovirus (Nidovirus) Infection in Captive Snakes Reveals High Prevalence, Persistent Infection, and Increased Mortality in Pythons and Divergent Serpentovirus Infection in Boas and Colubrids
Source: Front Vet Sci. 2019 Oct 3;6:338. doi: 10.3389/fvets.2019.00338 (PMC6786048; doi:10.3389/fvets.2019.00338)
Supplement: Supplementary file 1 [file Table_1.xlsx]

## Sheet: Supp Table S1
Supplemental Table S1. Summary table of each study collection. Sampling type: longitudinal (tested consecutively over time) or single (tested once). Portion of collection sampled: partial or complete or unknown. Status of serpentovirus in collection: present (known to be in collection prior to testing) or unknown. M, male. F, female. U, unknown. N/Av, not available. N/A, not applicable. Age was e…
Collection A
Type of sampling:				Longitudinal
Portion of collection sampled:				Partial (91 of >200)
Status of serpentoviruses in collection:				Present
Common Name	Scientific Name	Snake Family	Total Tested	Total Positive	Sex (Total #)			Age range (years)	Mean Age (years)	Respiratory Score (Total #)
					M	F	U			0	1	2	3
Blackhead python	Aspidites melanocephalus	Pythonidae	2	0	1	1	0	3	3	2	0	0	0
Savu python	Liasis mackloti savuensis	Pythonidae	2	0	1	1	0	3	3	2	0	0	0
Olive python	Liasis olivaceus	Pythonidae	2	0	1	1	0	4	4	2	0	0	0
Rough scaled python	Morelia carinata	Pythonidae	2	2	1	1	0	5	5	0	0	2	0
Jungle carpet python	Morelia spilota cheynei	Pythonidae	8	6	4	2	2	0.1-4	2.525	4	0	3	1
Inland carpet python	Morelia spilota metcalfei	Pythonidae	2	2	1	1	0	4	4	0	1	0	1
Diamond python	Morelia spilota spilota	Pythonidae	2	2	1	1	0	4	4	0	0	0	2
Green tree python	Morelia viridis	Pythonidae	45	27	6	8	31	0.1-12	2.2	23	6	5	11
Ball python	Python regius	Pythonidae	1	1	0	1	0	2	N/A	0	0	0	1
Death adder	Acanthophis rogosus	Elapidae	1	0	0	0	1	0.5	N/A	1	0	0	0
Angolan coral cobra	Aspidelaps lubricus cowlesi	Elapidae	1	0	0	1	0	3	N/A	1	0	0	0
Shield nose cobra	Aspidelaps s. scutatus	Elapidae	1	0	0	0	1	0.5	N/A	1	0	0	0
Blackbacked Jameson mamba	Dendroaspis j. jamesoni	Elapidae	3	0	1	2	0	3	3	2	0	0	1*
Black mamba	Dendroaspis polylepis	Elapidae	1	0	0	0	1	3	N/A	1	0	0	0
Western green mamba	Dendroaspis viridis	Elapidae	3	0	2	1	0	3	3	3	0	0	0
Eastern green mamba	Dendroaspis angusticeps	Elapidae	1	0	0	1	0	3	N/A	1	0	0	0
Rinkhal's spitting cobra	Hemachatus haemachatus	Elapidae	1	0	0	1	0	3	N/A	1	0	0	0
Usambara bush viper	Atheris ceratophora	Viperidae	3	0	0	2	1	0.5-3	2.16667	3	0	0	0
Mexican nomad Viper	Atropoides nummifer	Viperidae	1	0	0	0	1	0.5	N/A	1	0	0	0
Speckled forest pit viper	Bothriopsis taeniata	Viperidae	4	0	1	3	0	3	3	4	0	0	0
Brazilian lancehead pitviper	Bothrops moojeni	Viperidae	2	0	0	0	2	3	3	2	0	0	0
Sri Lankan palm pit viper	Trimeresurus trigonocephalus	Viperidae	3	0	1	2	0	3	3	3	0	0	0
		TOTALS	91	40	21	30	40	0.1-12	2.6	57	7	10	17
Collection B
Type of sampling:				Single
Portion of collection sampled:				Unknown
Status of serpentoviruses in collection:				Unknown
Common Name	Scientific Name	Snake Family	Total Tested	Total Positive	Sex (Total #)			Age range (years)	Mean Age (years)	Respiratory Score (Total #)
					M	F	U			0	1	2	3
Carpet python	Morelia spilota	Pythonidae	5	5	0	1	4	N/Av	N/A	N/Av
Green tree python	Morelia viridis	Pythonidae	2	2	1	0	1	N/Av	N/A	N/Av
		TOTALS	7	7	1	1	5	N/Av	N/A	N/Av
Collection C
Type of sampling:				Single
Portion of collection sampled:				Complete
Status of serpentoviruses in collection:				Unknown
Common Name	Scientific Name	Snake Family	Total Tested	Total Positive	Sex (Total #)			Age range (years)	Mean Age (years)	Respiratory Score (Total #)
					M	F	U			0	1	2	3
Green tree python	Morelia viridis	Pythonidae	15	7	2	2	11	1-6	2.53846	11	2	0	2
Emerald tree boa	Corallus caninus	Boidae	5	3	2	2	1	0.5-5	3.7	5	0	0	0
		TOTALS	20	10	4	4	12	0.5-6	2.9	16	2	0	2
Collection D
Type of sampling:				Single
Portion of collection sampled:				Unknown
Status of serpentoviruses in collection:				Unknown
Common Name	Scientific Name	Snake Family	Total Tested	Total Positive	Sex (Total #)			Age range (years)	Mean Age (years)	Respiratory Score (Total #)
					M	F	U			0	1	2	3
Green tree python	Morelia viridis	Pythonidae	5	5	0	0	5	N/Av	N/A	N/Av
		TOTALS	5	5	0	0	5	N/Av	N/A	N/Av
Collection E
Type of sampling:				Single
Portion of collection sampled:				Complete
Status of serpentoviruses in collection:				Unknown
Common Name	Scientific Name	Snake Family	Total Tested	Total Positive	Sex (Total #)			Age range (years)	Mean Age (years)	Respiratory Score (Total #)
					M	F	U			0	1	2	3
Olive python	Liasis olivaceus	Pythonidae	1	0	0	0	1	3	N/A	1	0	0	0
Green tree python	Morelia viridis	Pythonidae	10	10	0	0	10	0.5-3	2.75	10	0	0	0
Ball python	Python regius	Pythonidae	2	0	0	0	2	0.5	0.5	2	0	0	0
Boa constrictor	Boa contrictor	Boidae	3	0	0	0	3	0.5-3	2.16667	3	0	0	0
Emerald tree boa	Corallus caninus	Boidae	24	2	0	0	24	0.5-3	1.85417	24	0	0	0
Amazon tree boa	Corallus hortulanus	Boidae	2	1	0	0	2	0.5	0.5	2	0	0	0
Cornsnake	Pantherophis guttatus	Colubridae	9	0	0	0	9	3	3	9	0	0	0
		TOTALS	51	13	0	0	51	1-3	2.2	51	0	0	0
Collection F
Type of sampling:				Single
Portion of collection sampled:				Complete
Status of serpentoviruses in collection:				Present
Common Name	Scientific Name	Snake Family	Total Tested	Total Positive	Sex (Total #)			Age range (years)	Mean Age (years)	Respiratory Score (Total #)
					M	F	U			0	1	2	3
Green tree python	Morelia viridis	Pythonidae	17	15	7	9	1	4-10	6.8125	13	0	2	2
		TOTALS	17	15	7	9	1	4-10	6.8	13	0	2	2
Collection G
Type of sampling:				Single
Portion of collection sampled:				Complete
Status of serpentoviruses in collection:				Present
Common Name	Scientific Name	Snake Family	Total Tested	Total Positive	Sex (Total #)			Age range (years)	Mean Age (years)	Respiratory Score (Total #)
					M	F	U			0	1	2	3
Anthill python	Antaresia perthensis	Pythonidae	2	1	1	1	0	N/Av	N/A	2	0	0	0
Woma python	Aspidites ramsayi	Pythonidae	2	0	1	1	0	N/Av	N/A	2	0	0	0
Diamond python	Morelia spilota spilota	Pythonidae	2	2	1	1	0	N/Av	N/A	1	0	1	0
Green tree python	Morelia viridis	Pythonidae	14	14	4	8	2	N/Av	N/A	8	1	2	3
Angolan python	Python anchietae	Pythonidae	2	1	1	1	0	N/Av	N/A	1	0	1	0
Ball python	Python regius	Pythonidae	2	2	1	1	0	N/Av	N/A	2	0	0	0
Rosy boa	Lichanura trivirgata	Boidae	1	0	1	0	0	N/Av	N/A	1	0	0	0
CA kingsnake	Lampropeltis getula californiae	Colubridae	2	0	1	1	0	N/Av	N/A	2	0	0	0
Nuevo Leon kingsnake	Lampropeltis mexicana thayeri	Colubridae	13	0	7	5	1	N/Av	N/A	13	0	0	0
AZ mountain kingsnake	Lampropeltis pyromelana	Colubridae	9	0	1	6	2	N/Av	N/A	9	0	0	0
Nelsons milksnake	Lampropeltis t. nelsoni	Colubridae	1	0	0	1	0	N/Av	N/A	1	0	0	0
Sinaloan milksnake	Lampropeltis t. sinaloae	Colubridae	4	0	2	2	0	N/Av	N/A	4	0	0	0
Baja CA mountain kingsnake	Lampropeltis zonata algama	Colubridae	1	0	0	0	1	N/Av	N/A	1	0	0	0
		TOTALS	55	20	21	28	6	N/Av	N/A	47	1	4	3
Collection H
Type of sampling:				Single
Portion of collection sampled:				Complete
Status of serpentoviruses in collection:				Present
Common Name	Scientific Name	Snake Family	Total Tested	Total Positive	Sex (Total #)			Age range (years)	Mean Age (years)	Respiratory Score (Total #)
					M	F	U			0	1	2	3
Children’s python	Antaresia childreni	Pythonidae	1	0	0	1	0	5	N/A	1	0	0	0
Bismarck ring python	Bothrochilus boa	Pythonidae	2	0	1	1	0	3-4	3.5	2	0	0	0
Savu python	Liasis mackloti	Pythonidae	2	0	1	1	0	3	3	2	0	0	0
Carpet python	Morelia spilota	Pythonidae	8	3	2	6	0	4-7	5.75	5	2	0	1
Green tree python	Morelia viridis	Pythonidae	1	1	0	1	0	3	N/A	1	0	0	0
Burmese python	Python bivittatus	Pythonidae	2	0	1	1	0	3-4	3.5	2	0	0	0
Borneo python	Python breitensteini	Pythonidae	20	2	6	14	0	1-4	2.05	19	1*	0	0
Blood python	Python brongersmai	Pythonidae	41	16	14	26	1	1-5	2.8	26	0	14	1
Sumatran python	Python curtus	Pythonidae	18	7	7	11	0	1-5	2.44444	12	5**	1	0
Ball python	Python regius	Pythonidae	40	0	12	28	0	1-12	4	40	0	0	0
Reticulated python	Malayopython reticulatus	Pythonidae	7	2	3	4	0	3-4	3.42857	5	2**	0	0
Kenyan sand boa	Gongylophis colubrinus	Boidae	3	0	2	1	0	2	2	3	0	0	0
West Africa sand boa	Gongylophis muelleri	Boidae	10	0	4	6	0	3	3	10	0	0	0
		TOTALS	155	31	53	101	1	1-12	3.2	128	10	15	2
Collection I
Type of sampling:				Single
Portion of collection sampled:				Complete
Status of serpentoviruses in collection:				Unknown
Common Name	Scientific Name	Snake Family	Total Tested	Total Positive	Sex (Total #)			Age range (years)	Mean Age (years)	Respiratory Score (Total #)
					M	F	U			0	1	2	3
Ball python	Python regius	Pythonidae	76	4	35	41	0	0.1-11	1.9	73	0	3	0
Reticulated python	Malayopython reticulatus	Pythonidae	1	0	0	1	0	2	N/A	1	0	0	0
Dumeril's boa	Acrantophis dumerili	Boidae	1	0	1	0	0	4	N/A	1	0	0	0
Boa constrictor	Boa contrictor	Boidae	5	0	4	1	0	2-6	3.8	5	0	0	0
Brazilian rainbow boa	Epicrates cenchria	Boidae	1	0	1	0	0	1	N/A	1	0	0	0
Kenyan sand boa	Gongylophis colubrinus	Boidae	1	0	0	1	0	0.1	N/A	1	0	0	0
		TOTALS	85	4	41	44	0	0.5-11	2.1	82	0	3	0
Collection J
Type of sampling:				Single
Portion of collection sampled:				Partial (80 of 451)
Status of serpentoviruses in collection:				Unknown
Common Name	Scientific Name	Snake Family	Total Tested	Total Positive	Sex (Total #)			Age range (years)	Mean Age (years)	Respiratory Score (Total #)
					M	F	U			0	1	2	3
Spotted python	Antaresia maculosa	Pythonidae	3	0	1	2	0	N/Av	N/A	3	0	0	0
Angolan python	Python anchietae	Pythonidae	4	0	2	2	0	2-8	4.75	4	0	0	0
Blood python	Python brongersmai	Pythonidae	4	0	1	3	0	1-6	3	4	0	0	0
Sumatran python	Python curtus	Pythonidae	2	0	1	1	0	3	3	2	0	0	0
Ball python	Python regius	Pythonidae	10	0	8	2	0	1-4	1.8	4	6***	0	0
Boa constrictor	Boa contrictor	Boidae	6	0	3	3	0	1-10	3.83333	6	0	0	0
Brazilian rainbow boa	Epicrates cenchria	Boidae	4	0	1	3	0	1-3	2.5	4	0	0	0
Kenyan sand boa	Gongylophis colubrinus	Boidae	7	0	4	3	0	3-5	3.66667	7	0	0	0
Rosy boa	Lichanura trivirgata	Boidae	2	0	1	1	0	N/Av	N/A	2	0	0	0
Western hognose	Heterodon nasicus	Colubridae	4	0	1	3	0	4	4	4	0	0	0
Nuevo Leon kingsnake	Lampropeltis mexicana thayeri	Colubridae	4	0	1	3	0	4	4	4	0	0	0
Louisiana milksnake	Lampropeltis t. amaura	Colubridae	2	0	1	1	0	N/Av	N/A	2	0	0	0
Pueblan milksnake	Lampropeltis t. campbelli	Colubridae	3	0	1	2	0	N/Av	N/A	3	0	0	0
Honduran milksnake	Lampropeltis t. hondurensis	Colubridae	3	0	1	2	0	5-8	7	3	0	0	0
Baja CA mountain kingsnake	Lampropeltis zonata algama	Colubridae	2	0	1	1	0	5	5	2	0	0	0
Tricolor hognose	Lystrophis pulcher	Colubridae	7	0	4	2	1	2-4	3.14286	7	0	0	0
Cornsnake	Pantherophis guttatus	Colubridae	13	0	4	9	0	4	4	13	0	0	0
		TOTALS	80	0	36	43	1	2019-01-10	3.5	74	6	0	0
Collection K
Type of sampling:				Single
Portion of collection sampled:				Partial
Status of serpentoviruses in collection:				Unknown
Common Name	Scientific Name	Snake Family	Total Tested	Total Positive	Sex (Total #)			Age range (years)	Mean Age (years)	Respiratory Score (Total #)
					M	F	U			0	1	2	3
Ball python	Python regius	Pythonidae	1	0	0	0	1	N/Av	N/A	1	0	0	0
Reticulated python	Malayopython reticulatus	Pythonidae	6	4	1	1	4	0.5-3	1.5	6	0	0	0
Western hognose	Heterodon nasicus	Colubridae	3	0	0	0	3	N/Av	N/A	3	0	0	0
California kingsnake	Lampropeltis getula californiae	Colubridae	14	0	0	0	14	N/Av	N/A	11	3***	0	0
Milksnake	Lampropeltis triangulum	Colubridae	1	0	0	0	1	N/Av	N/A	1	0	0	0
Sinaloan milksnake	Lampropeltis t. sinaloae	Colubridae	2	0	0	0	2	N/Av	N/A	2	0	0	0
Cornsnake	Pantherophis guttatus	Colubridae	12	0	0	0	12	N/Av	N/A	11	1*	0	0
Bullsnake	Pituophis catenifer sayi	Colubridae	2	0	0	0	2	N/Av	N/A	2	0	0	0
Cape gopher snake	Pituophis vertebralis	Colubridae	4	0	0	0	4	N/Av	N/A	4	0	0	0
African house snake	Boaedon filiginosus	Lamprophiidae	4	0	0	0	4	N/Av	N/A	4	0	0	0
		TOTALS	49	4	1	1	47	N/Av	N/A	45	4	0	0
Collection L
Type of sampling:				Single
Portion of collection sampled:				N/A
Status of serpentoviruses in collection:				N/A
Common Name	Scientific Name	Snake Family	Total Tested	Total Positive	Sex (Total #)			Age range (years)	Mean Age (years)	Respiratory Score (Total #)
					M	F	U			0	1	2	3
Stimsons python	Antaresia stimsoni	Pythonidae	1	1	0	0	1	N/Av	N/A	0	0	1	0
Woma python	Aspidites ramsayi	Pythonidae	1	1	0	0	1	N/Av	N/A	0	0	1	0
Green tree python	Morelia viridis	Pythonidae	11	10	1	3	7	1-7	4.5	0	1	5	5*
Indian rock python	Python molurus	Pythonidae	1	1	0	0	1	10	N/A	0	0	0	1
Ball python	Python regius	Pythonidae	4	0	1	2	1	1-2	1.33333	2	0	0	2**
Dumerils boa	Acrantophis dumerili	Boidae	1	1	0	0	1	N/Av	N/A	0	0	1	0
Boa constrictor	Boa contrictor	Boidae	2	0	1	1	0	16-22	19	1	0	0	1*
Puerto Rican boa	Chilabothrus inornatus	Boidae	1	1	0	0	1	3	N/A	1	0	0	0
Honduran milksnake	Lampropeltis t. hondurensis	Colubridae	1	1	0	0	1	3	N/A	1	0	0	0
Sumatran pit viper	Trimeresurus sumatranus	Viperidae	1	0	0	0	1	N/Av	N/A	1	0	0	0
		TOTALS	24	16	3	6	15	1-22	6.3	6	1	8	9
		TOTALS	639	165	188	267	184	0.1-22	4.2	519	31	42	35
