# Supplementary material for: Longitudinal and Cross-Sectional Sampling of Serpentovirus (Nidovirus) Infection in Captive Snakes Reveals High Prevalence, Persistent Infection, and Increased Mortality in Pythons and Divergent Serpentovirus Infection in Boas and Colubrids
Source: Front Vet Sci. 2019 Oct 3;6:338. doi: 10.3389/fvets.2019.00338 (PMC6786048; doi:10.3389/fvets.2019.00338)
Supplement: Supplementary file 2 [file Table_2.XLSX]

## Sheet: Supp Table 2
Supplemental Table S2. Snakes screened for serpentoviruses by metagenomic sequencing. PCR positive prior to sequencing: yes (Y), no (N), or inconclusive (I). Serpentoviral reads detected with metagenomic sequencing: yes (Y), no (N). Snakes in which results differed between PCR and sequencing are highlighted (black border). Assuming a 32 kilobase genome size (for complete coding sequence), the app…
Common Name	Scientific Name	Collection ID	PCR Positive (Y/N/I)	Metagenomic Sequencing Positive (Y/N)	Approximate genome coverage (%)	Approximate % nucleotide identity to BPNV	GenBank (GB) or Short Read Archive (SRA) Accession Number
							GB	BioProject	BioSample	SRA
Dumeril's boa	Acrantophis dumerili	L22	I	Y	4%*			PRJNA555716	SAMN12358429	SRR9921013
Anthill python	Antaresia perthensis	G58	Y	Y	23%*			PRJNA555716	SAMN12358421	SRR9921039
Stimson python	Antaresia stimsoni	L21	Y	Y	63%* C			PRJNA555716	SAMN12358454	SRR9921046
Woma python	Aspidites ramsayi	L14	Y	Y	0.76	0.943	MN161571	PRJNA555716	SAMN12358456	SRR9921044
Boa constrictor	Boa contrictor	I6	N	N	N/A			PRJNA555716	SAMN12358425	SRR9921035
Puerto Rican boa	Chilabothrus inornatus	L24	I	Y	8%*			PRJNA555716	SAMN12358452	SRR9921048
Emerald tree boa	Corallus caninus	C16	N	Y	1%*			PRJNA555716	SAMN12358430	SRR9921014
Emerald tree boa	Corallus caninus	C18	N	Y	0.85	0.306	MN161561	PRJNA555716	SAMN12358431	SRR9921015
Emerald tree boa	Corallus caninus	C19	N	Y	35% S	0.427	MN161562	PRJNA555716	SAMN12358432	SRR9921016
Emerald tree boa	Corallus caninus	E18	I	Y	4%*			PRJNA555716	SAMN12358433	SRR9921017
Emerald tree boa	Corallus caninus	E32	I	N	N/A			PRJNA555716	SAMN12358435	SRR9921019
Emerald tree boa	Corallus caninus	E30	N	N	N/A			PRJNA555716	SAMN12358434	SRR9921018
Emerald tree boa	Corallus caninus	E35	N	N	N/A			PRJNA555716	SAMN12358436	SRR9921020
Amazon tree boa	Corallus hortulanus	E15	I	Y	17%*			PRJNA555716	SAMN12358419	SRR9921037
Kenyan sand boa	Gongylophis colubrinus	H2	N	N	N/A			PRJNA555716	SAMN12358446	SRR9921027
Kenyan sand boa	Gongylophis colubrinus	H4	N	N	N/A			PRJNA555716	SAMN12358447	SRR9921024
Kenyan sand boa	Gongylophis colubrinus	H6	N	N	N/A			PRJNA555716	SAMN12358448	SRR9921023
Kenyan sand boa	Gongylophis colubrinus	J201	N	N	N/A			PRJNA555716	SAMN12358449	SRR9921049
Nuevo Leon kingsnake	Lampropeltis mexicana thayeri	G33	N	N	N/A			PRJNA555716	SAMN12358450	SRR9921050
Nuevo Leon kingsnake	Lampropeltis mexicana thayeri	G36	N	N	N/A			PRJNA555716	SAMN12358451	SRR9921047
Arizona mountain kingsnake	Lampropeltis pyromelana	G19	N	N	N/A			PRJNA555716	SAMN12358422	SRR9921040
Honduran milksnake	Lampropeltis triangulum hondurensis	J190	N	N	N/A			PRJNA555716	SAMN12358444	SRR9921025
Honduran milksnake	Lampropeltis triangulum hondurensis	L25	N	Y	0.94	0.295	MN161572	PRJNA555716	SAMN12358445	SRR9921028
Reticulated python	Malayopython reticulatus	K48	Y	Y	0.85	0.31	MN161566	PRJNA555716	SAMN12358453	SRR9921045
Green tree python	Morelia viridis	A93	Y	Y	0.75	0.795	MN161558	PRJNA555716	SAMN12358437	SRR9921021
Green tree python	Morelia viridis	A94	Y	Y	0.86	0.628	MN161559	PRJNA555716	SAMN12358438	SRR9921022
Green tree python	Morelia viridis	A95	Y	Y	1	0.724	MN161560	PRJNA555716	SAMN12358439	SRR9921030
Green tree python	Morelia viridis	F17	Y	Y	1	0.709	MN161563	PRJNA555716	SAMN12358440	SRR9921029
Green tree python	Morelia viridis	L4	Y	Y	1	0.63	MN161569	PRJNA555716	SAMN12358442	SRR9921031
Green tree python	Morelia viridis	L8	Y	Y	0.99	0.616	MN161570	PRJNA555716	SAMN12358443	SRR9921026
Green tree python	Morelia viridis	L3	Y	Y	1	0.627	MN161568	PRJNA555716	SAMN12358441	SRR9921032
Cornsnake	Pantherophis guttatus	E44	N	N	N/A			PRJNA555716	SAMN12358427	SRR9921041
Cornsnake	Pantherophis guttatus	E48	N	N	N/A			PRJNA555716	SAMN12358428	SRR9921042
Angolan python	Python anchietae	G61	Y	Y	5%*			PRJNA555716	SAMN12358420	SRR9921038
Borneo python	Python breitensteini	H44	Y	Y	13%*			PRJNA555716	SAMN12358426	SRR9921036
Blood python	Python brongersmai	H0-1	Y	Y	1	0.623	MN161564	PRJNA555716	SAMN12358424	SRR9921034
Blood python	Python brongersmai	H0-2	Y	Y	100% S	0.632	MN161565
Sumatran python	Python curtus	H136	Y	Y	85%* C			PRJNA555716	SAMN12358455	SRR9921043
Ball python	Python regius	L1	Y	Y	0.95	0.628	MN161567	PRJNA555716	SAMN12358423	SRR9921033
